# Supplementary material for: ICAN (TRPM4) Contributes to the Intrinsic Excitability of Prefrontal Cortex Layer 2/3 Pyramidal Neurons
Source: Int J Mol Sci. 2021 May 17;22(10):5268. doi: 10.3390/ijms22105268 (PMC8157065; doi:10.3390/ijms22105268)
Supplement: Supplementary file 1 [file ijms-22-05268-s001.zip]

Archive with 1 entries (1 files):
- ijms-1213093-supplementary.pdf
